# Supplementary material for: The Ca2+‐CAMTA6‐PP2C49‐HKT1;1 signaling axis modulates ion homeostasis during Arabidopsis seed germination under salt stress
Source: Plant J. 2026 Jul 9;127(1):e71033. doi: 10.1111/tpj.71033 (PMC13349281; doi:10.1111/tpj.71033)
Supplement: Supplementary file 2 — Table S1. List of differentially expressed PP2C genes identified in comparisons between wild type Arabidopsis (Col‐0) and the camta6‐5 mutant under control and NaCl‐treated conditions, in germinating seedlings. Genes that met the selection criteria of absolute fold change ≥1.25 and P < 0.05 were considered differentially expressed. The following pairwise comparisons are shown: (1) camta6‐5 NaCl versus camta6‐5 control; (2) Col‐0 NaCl versus Col‐0 control; (3) camta6‐5 control versus Col‐0 control; and (4) camta6‐5 NaCl versus Col‐0 NaCl. Data were extracted from Shkolnik et al. (2019). [file TPJ-127-0-s001.xlsx]

## Sheet: Sheet 1
			camta6-5 NaCl vs. camta6-5 Control			Col-0 NaCl vs. Col-0 Control				camta6-5 Control vs. Col-0 Control				camta6-5 NaCl vs. Col-0 NaCl
Group	Gene accession	Name	Fold-Change	P value		Fold change	P value			Fold change	P value			Fold change	P value
A	AT5G51760	AHG1	4.55535	2.60589e-05		9.35602	1.41709e-06			1.3126	0.161868			-1.56473	0.0348995
	AT1G07430	HAI2	5.39006	5.57775e-05		14.9747	1.64729e-06			1.37163	0.185009			-2.02548	0.0118874
	AT2G29380	HAI3	2.94418	0.000905535		10.1926	4.11677e-06			1.29952	0.249204			-2.66402	0.0016506
	AT1G17550	HAB2	1.264	0.0530412		1.49239	0.00469996			-1.13183	0.264885			-1.33633	0.0229529
	AT1G72770	HAB1	1.30252	0.0439929		2.01522	0.000225103			-1.02386	0.836635			-1.58408	0.00318163
	AT4G26080	ABI1	1.65485	0.000675981		1.91384	0.000123298			-1.13771	0.206895			-1.31575	0.0192582
	AT5G57050	ABI2	2.0551	4.40835e-05		2.3826	1.12436e-05			1.02056	0.827039			-1.136	0.194999
B	AT1G67820	AT1G67820	1.71996	9.27117e-06		2.3084	3.39901e-07			-1.11963	0.0734523			-1.50268	7.46523e-05
	AT1G07160	AT1G07160	1.22426	0.137874		-1.15082	0.285507			1.07639	0.565253			1.51653	0.00946202
	AT2G30020	AT2G30020	-1.43058	0.00314569		-2.08491	2.70915e-05			-1.09434	0.325072				0.010353
C	AT3G16560		1.09183	0.26274		1.21945	0.0262253			-1.17284	0.060283			-1.30993	0.00602529
	AT2G46920	POL	1.06678	0.472465		-1.09825	0.306158			-1.08091	0.390654			1.08389	0.37492
	AT2G35350	PLL1	1.13306	0.14532		-1.273	0.0142806			-1.12459	0.167867			1.28259	0.0123406
	AT1G07630	PLL5	-1.04507	0.541254		-1.8913	1.54745e-05			-1.12225	0.133614			1.61259	0.000122584
	AT2G28890	PLL4	1.37938	0.000192001		-1.07864	0.165693			-1.10386	0.0816611			1.34788	0.000318041
D	AT5G02760		-1.65485	0.0267592		1.25432	0.257931			1.20213	0.351382			-1.72669	0.0188244
	AT3G17090		1.11388	0.0851032		1.10747	0.100079			-1.06052	0.315759			-1.05442	0.362799
	AT3G17090		1.11388	0.0851032		1.10747	0.100079			-1.06052	0.315759			-1.05442	0.362799
	AT3G12620		1.18105	0.0689609		-1.01212	0.882904			-1.27206	0.0161475			-1.06416	0.455226
	AT3G55050	PP2C6	1.19538	0.0303484		-1.16369	0.056209			-1.25565	0.0100742			1.10782	0.170244
	AT4G38520		-1.03409	0.622312		-1.33675	0.00218092			-1.15549	0.0582083			1.11874	0.12475
	AT3G51370		1.63607	0.000203488		1.86144	3.95682e-05			-1.13707	0.132144			-1.2937	0.00991598
	AT5G66080		1.55778	0.000728027		1.9035	5.75886e-05			1.14792	0.137628			-1.06447	0.476374
	AT4G33920		-1.08189	0.31132		1.20757	0.0321323			-1.02914	0.703576			-1.34454	0.00360954
	AT5G06750		1.52723	0.00849827		1.27682	0.0805265			-1.08365	0.529326			1.10379	0.442379
E	AT1G03590	PPC6-6	-1.16066	0.0171834		-1.78925	2.60243e-06			-1.14145	0.0288005			1.35055	0.000308492
	AT1G16220		1.22831	0.160537		1.43988	0.0253745			-1.10027	0.492796			-1.28978	0.091971
	AT1G79630		1.11733	0.18706		1.16456	0.0829016			-1.115	0.194631			-1.16212	0.0864683
	AT5G01700		-1.18011	0.434447		-1.62983	0.0413924			-1.46267	0.0955166			-1.05907	0.782765
	AT3G02750	PPC6-1	1.5721	0.00218091		1.57992	0.00204438			-1.11953	0.300472			-1.1251	0.281163
	AT5G36250		1.0272	0.736625		-1.0752	0.374322			-1.12119	0.176024			-1.01516	0.850107
	AT3G05640		2.48857	7.29536e-05		5.12673	9.48811e-07			1.13359	0.335809			-1.81734	0.00122665
	AT5G27930	EGR2	-1.67252	0.00711697		-2.69253	0.000123602			-1.103	0.513509			1.45953	0.0298563
	AT2G20050		-1.01305	0.868214		-1.24812	0.0190353			-1.17456	0.066205			1.04894	0.545394
	AT3G06270		1.13276	0.271724		1.2319	0.0837072			-1.07551	0.510109			-1.16963	0.176162
F	AT2G34740		16.7047	7.02241e-05		74.7568	3.02319e-06			1.13028	0.75309			-3.95937	0.00641593
	AT1G78200		1.04237	0.592489		-1.1805	0.0563987			1.08178	0.321885			1.33116	0.00493251
	AT1G22280	PAPP2C	1.464	0.00378913		1.9433	0.000109975			-1.00691	0.943715			-1.33657	0.0154165
	AT1G34750		-1.29255	0.01387		-1.34416	0.00682701			-1.16726	0.0953407			-1.12244	0.195649
	AT3G15260		2.30072	0.000125123		4.05213	2.81257e-06			1.07385	0.571714			-1.64012	0.00346441
	AT2G20630	PIA1	-1.03395	0.86721		-1.64247	0.0333265			-1.13638	0.527077			1.3979	0.121454
	AT4G28400		-1.14307	0.0620694		-1.70581	2.46512e-05			1.02625	0.685498			1.53148	0.000123413
	AT1G43900		-1.08556	0.27999		-1.09993	0.215756			-1.05899	0.441961			-1.04516	0.550364
	AT5G53140		1.00162	0.979621		-1.20357	0.0168348			-1.03604	0.581062			1.16358	0.03929
	AT4G31750	WIN2	1.77202	0.000232069		1.92378	9.17245e-05			-1.03009	0.752341			-1.11831	0.252994
	AT5G10740		2.90313	7.55055e-05		4.64006	5.22133e-06			-1.05918	0.699844			-1.69288	0.00640296
G	AT3G62260	PP2C49	-1.30092	0.0132293		-1.4107	0.00323599			-1.25153	0.0269848			-1.15414	0.122533
	AT1G48040		-1.02164	0.763401		1.2387	0.0143423			-1.10979	0.168045			-1.40444	0.00113222
	AT3G17250		1.27194	0.00753978		1.92213	1.11873e-05			1.0745	0.320252			-1.4064	0.00101521
	AT2G25620	AtDBP1	-1.00484	0.937982		1.07142	0.284711			-1.03147	0.620479			-1.11049	0.119715
	AT2G33700	PP2CG1	1.11024	0.15766		1.34696	0.00216915			-1.20385	0.0244726			-1.46053	0.000483604
H	AT1G09160		-1.52811	6.43393e-05		-1.60956	2.79991e-05			-1.14634	0.0405056			-1.08834	0.168756
	AT1G47380		-1.14684	0.142132		-1.37897	0.00509923			-1.16929	0.100154			1.02833	0.748463
	AT1G68410		-1.24407	0.00251187		-1.05802	0.295935			-1.02898	0.5866			-1.20993	0.00540106
I	AT2G25070	PPC4-2	1.14038	0.191597		1.16775	0.130698			-1.05524	0.575448			-1.08056	0.424608
	AT4G31860		2.98252	3.52266e-06		4.01581	5.57695e-07			-1.13509	0.228691			-1.52834	0.00240195
J	AT3G63340		1.71211	8.43218e-06		2.52515	1.30338e-07			-1.06757	0.258293			-1.57453	2.93965e-05
Not classified	AT4G11040		3.13483	0.000661087		10.2618	4.24928e-06			1.30129	0.250036			-2.51557	0.00246408
	AT1G75010	ARC3	1.23135	0.0334029		1.17152	0.0868668			-1.05212	0.548665			-1.00101	0.990412
	AT1G18030		1.06161	0.508409		1.25191	0.0315619			-1.08431	0.376136			-1.27867	0.0216102
	AT4G27800	TAP38	1.46622	0.0124567		-1.29518	0.0619722			-1.05297	0.676653			1.8035	0.00112942
	AT2G40860		1.09496	0.35577		-1.63937	0.00069408			-1.13936	0.196363			1.57548	0.00117784
	AT5G19280	KAPP	1.43863	0.000264824		1.28991	0.00252361			-1.04359	0.489023			1.06871	0.291452
Count	63
