# Supplementary material for: The Ca2+‐CAMTA6‐PP2C49‐HKT1;1 signaling axis modulates ion homeostasis during Arabidopsis seed germination under salt stress
Source: Plant J. 2026 Jul 9;127(1):e71033. doi: 10.1111/tpj.71033 (PMC13349281; doi:10.1111/tpj.71033)
Supplement: Supplementary file 3 — Table S2. List of differentially expressed PP2C genes upregulated and downregulated in response to CaCl2, NaCl, and their combination, compared to untreated controls, in germinating seedlings of wild type Arabidopsis (Col‐0). Genes that met the selection criteria of absolute fold change ≥1.25 and P < 0.05 were considered differentially expressed. The following pairwise comparisons are shown: (1) CaCl2 versus control; (2) NaCl versus control; (3) NaCl–CaCl2 versus control; (4) NaCl versus CaCl2; (5) NaCl–CaCl2 versus CaCl2; and (6) NaCl–CaCl2 versus NaCl. Data were extracted from Chandran et al. (2024). [file TPJ-127-0-s005.xlsx]

## Sheet: Sheet1
					CaCl2 vs. Control				NaCl vs. Control				NaCl–CaCl2 vs. Control				NaCl vs. CaCl2				NaCl–CaCl2 vs. CaCl2				NaCl–CaCl2 vs. NaCl
	Group	Gene accession	Name		Fold change	P value			Fold change	P value			Fold change	P value			Fold change	P value			Fold change	P value			Fold change	P value
	A	AT5G51760	AHG1		-2.17683	0.250053			2.27932	0.0188604			1.57454	0.223994			4.96169	0.00310112			3.4275	0.0337438			-1.44761	0.144591
		AT1G07430	HAl2		-1.91499	0.453448			2.2563	0.0720358			2.23557	0.0759641			4.3208	0.0211626			4.2811	0.0223054			-1.00927	0.973563
		AT2G29380	HAI3		1.14271	0.826168			-1.32032	0.709712			1.82645	0.225212			-1.50875	0.557074			1.59835	0.308595			2.41151	0.127559
		AT1G72770	HAB1		1.40407	0.615303			-1.866	0.564846			-1.14479	0.874085			-2.62	0.293934			-1.60736	0.511868			1.63	0.673811
		AT4G26080	ABI1		1.35161	0.231592			-1.42576	0.303554			-1.41298	0.313265			-1.92707	0.0435835			-1.90979	0.0452017			1.00905	0.981937
		AT5G57050	ABI2		-1.96938	0.110072			1.56961	0.071181			1.26643	0.359226			3.09116	0.00469922			2.49408	0.0243143			-1.2394	0.300556
	B	AT1G67820			-1.2376	0.744741			2.06252	0.0990932			-1.01041	0.986018			2.55257	0.0587604			1.22485	0.757908			-2.08398	0.0963765
		AT1G07160			-2.80133	0.260623			2.19699	0.0542783			1.09648	0.86039			6.15452	0.00851835			3.07161	0.201352			-2.00368	0.0720305
		AT2G30020	AP2C1		-2.6823	0.104945			-2.25751	0.143115			1.39772	0.279785			1.18817	0.843089			3.74911	0.0174047			3.15536	0.0238195
	C	AT2G46920	POL		10.6585	0.00592574			2.2439	0.645258			2.14024	0.672687			-4.75	0.0119612			-4.98006	0.0112687			-1.04843	0.969185
		AT2G35350	PLL1		1.25328	0.566577			1.06026	0.890431			1.14934	0.73362			-1.18204	0.660872			-1.09043	0.812431			1.08402	0.83875
		AT1G07630	PLL5		-1.1574	0.664861			1.02768	0.929333			-1.04202	0.897222			1.18944	0.603099			1.11073	0.759822			-1.07086	0.827733
	D	AT3G17090			1.25067	0.0529007			-1.07032	0.568332			1.12089	0.305495			-1.33861	0.0209958			-1.11578	0.273726			1.19971	0.129563
		AT4G38520			-1.06154	0.512868			1.04566	0.604385			-1.12806	0.216815			1.11001	0.255781			-1.06266	0.530198			-1.17957	0.0968995
		AT3G51370			1.96008	0.106917			-3.22532	0.228177			-1.0923	0.876983			-6.32189	0.0142089			-2.14099	0.0835975			2.95279	0.285237
		AT5G66080			-2.83342	0.121111			1.52886	0.194122			1.53029	0.193045			4.3319	0.0135666			4.33595	0.0134886			1.00093	0.997041
		AT5G06750			-1.57598	0.783778			4.0404	0.0458955			2.43802	0.296569			6.36758	0.029499			3.84226	0.198961			-1.65725	0.248624
	E	AT1G16220			-1.74458	0.286837			-1.21191	0.652612			-1.63398	0.329906			1.43953	0.519555			1.06769	0.919933			-1.34827	0.58442
		AT1G79630			-1.38969	0.264725			-1.09364	0.723712			1.11042	0.649367			1.2707	0.428957			1.54313	0.133158			1.2144	0.426124
		AT3G02750			-1.18447	0.615212			-1.2882	0.47407			-1.07135	0.828672			-1.08758	0.825171			1.10559	0.77234			1.20241	0.612119
		AT5G36250	PP2C74		-2.33587	0.0103929			-1.10264	0.602641			-1.17754	0.405666			2.11844	0.023648			1.98369	0.0398313			-1.06793	0.745629
		AT3G05640			-1.19767	0.694705			1.68936	0.12759			1.62158	0.163896			2.0233	0.0682152			1.94212	0.0883957			-1.0418	0.871413
		AT5G27930			1.91149	0.0902396			-1.99789	0.322007			-1.84272	0.362113			-3.81895	0.0175519			-3.52233	0.0201146			1.08421	0.931211
		AT2G20050			1.3342	0.546035			-1.14718	0.814869			1.72995	0.205855			-1.53056	0.408427			1.29663	0.476734			1.98457	0.144139
		AT3G06270			2.72971	0.0128148			-6.23849	0.160134			-1.30218	0.680015			-17.0293	0.00146823			-3.55459	0.00680921			4.79079	0.295034
	F	AT2G34740			11.8077	0.193402			6.76923	0.470205			24.4423	0.0151196			-1.74432	0.526601			2.07003	0.135505			3.6108	0.0487735
		AT1G34750			-9.78333	0.127478			-4.65873	0.175215			-1.14425	0.817291			2.1	0.836691			8.55	0.181982			4.07143	0.247086
		AT3G15260			-10.8553	0.100017			1.35689	0.485659			1.35574	0.487033			14.7296	0.0320935			14.717	0.0322121			-1.00085	0.998165
		AT5G53140			1.30806	0.101718			-1.10511	0.583869			-1.0326	0.854462			-1.44555	0.0419049			-1.3507	0.0759208			1.07022	0.712935
		AT4G31750	WIN2		1.25234	0.841118			1.08224	0.947845			1.44112	0.726718			-1.15717	0.892434			1.15075	0.880715			1.33161	0.775859
	G	AT3G62260	PP2C49		-3.28803	0.0310504			1.02459	0.928746			1.11706	0.672051			3.36887	0.0269097			3.67292	0.0157975			1.09025	0.737509
		AT2G25620	AtDBP1		1.17277	0.676237			1.09989	0.808498			1.02109	0.959118			-1.06626	0.859512			-1.14855	0.713535			-1.07717	0.848261
		AT2G33700	PP2CG1		1.2904	0.268995			1.04208	0.867629			-1.09133	0.740958			-1.2383	0.339524			-1.40826	0.164537			-1.13725	0.620887
	H	AT1G09160			2.05304	0.138978			1.88098	0.206507			-1.16767	0.828324			-1.09147	0.795128			-2.39728	0.0988311			-2.19637	0.148548
		AT1G68410			1.51221	0.0414065			-1.95234	0.0495991			1.12394	0.573236			-2.95234	0.00146774			-1.34545	0.103111			2.19432	0.0199404
	I	AT3G63340			-3.60311	0.478175			-1.07549	0.94415			2.80562	0.100028			3.35019	0.520705			10.1089	0.0314545			3.01742	0.0894927
	J	AT4G11040			-2.13328	0.0843975			-1.03811	0.8951			1.06047	0.82823			2.05496	0.10408			2.26227	0.0595692			1.10088	0.727954
		AT1G18030			-1.0003	0.999436			1.11699	0.786177			1.20693	0.633072			1.11733	0.785638			1.20729	0.63258			1.08052	0.834625
		AT4G27800	PPH1		-1.54984	0.0985645			-1.21193	0.383875			-1.13122	0.558107			1.27882	0.371007			1.37006	0.243908			1.07135	0.76438
		AT5G19280			1.01523	0.955259			1.30766	0.275937			1.50979	0.0886821			1.28804	0.29867			1.48714	0.0969567			1.15458	0.464418
