# Supplementary material for: The Ca2+‐CAMTA6‐PP2C49‐HKT1;1 signaling axis modulates ion homeostasis during Arabidopsis seed germination under salt stress
Source: Plant J. 2026 Jul 9;127(1):e71033. doi: 10.1111/tpj.71033 (PMC13349281; doi:10.1111/tpj.71033)
Supplement: Supplementary file 4 — Table S3. List of differentially expressed PP2C genes shared between two independent datasets (Chandran et al., 2024; Shkolnik et al., 2019). Genes were included if they met the selection criteria of absolute fold change ≥1.25 and P < 0.05 in at least one comparison within each dataset. The table presents PP2C genes differentially expressed in germinating seedlings of wild type Arabidopsis (Col‐0) in response to control, NaCl, CaCl2, and combined NaCl‐CaCl2 treatments, and in the camta6‐5 mutant under control and NaCl‐treated conditions. [file TPJ-127-0-s004.xlsx]

## Sheet: Sheet 1
			Control – camat6-5 vs. Col-0		NaCl – camat6-5 vs. Col-0		Col-0 – NaCl vs. Control		camat6-5 – NaCl vs. Control
Gene accession	Name	PP2C Group	Fold change	P value	Fold change	P value	Fold change	P value	Fold change	P value
AT5G51760	AHG1	A	1.3126	0.161868	-1.56473	0.0348995	9.35602	1.41709e-06	4.55535	2.60589e-05
AT1G07430	HAI2	A	1.37163	0.185009	-2.02548	0.0118874	14.9747	1.64729e-06	5.39006	5.57775e-05
AT4G26080	ABI1	A	-1.13771	0.206895	-1.31575	0.0192582	1.91384	0.000123298	1.65485	0.000675981
AT5G57050	ABI2	A	1.02056	0.827039	-1.136	0.194999	2.3826	1.12436e-05	2.0551	4.40835e-05
AT1G07160		B	1.07639	0.565253	1.51653	0.00946202	-1.15082	0.285507	1.22426	0.137874
AT3G51370		D	-1.13707	0.132144	-1.2937	0.00991598	1.86144	3.95682e-05	1.63607	0.000203488
AT5G66080		D	1.14792	0.137628	-1.06447	0.476374	1.9035	5.75886e-05	1.55778	0.000728027
AT5G27930	EGR2	E	-1.103	0.513509	1.45953	0.0298563	-2.69253	0.000123602	-1.67252	0.00711697
AT2G34740		F	1.13028	0.75309	-3.95937	0.00641593	74.7568	3.02319e-06	16.7047	7.02241e-05
AT3G15260		F	1.07385	0.571714	-1.64012	0.00346441	4.05213	2.81257e-06	2.30072	0.000125123
AT5G06750	APD8	F	-1.08365	0.529326	1.10379	0.442379	1.27682	0.0805265	1.52723	0.00849827
AT3G62260	PP2C49	G	-1.25153	0.0269848	-1.15414	0.122533	-1.4107	0.00323599	-1.30092	0.0132293
