# Supplementary material for: The Ca2+‐CAMTA6‐PP2C49‐HKT1;1 signaling axis modulates ion homeostasis during Arabidopsis seed germination under salt stress
Source: Plant J. 2026 Jul 9;127(1):e71033. doi: 10.1111/tpj.71033 (PMC13349281; doi:10.1111/tpj.71033)
Supplement: Supplementary file 5 — Table S4. List of primers used in this study. [file TPJ-127-0-s002.xlsx]

## Sheet: Sheet1
Primer	Forward primer (5’→3’)	Reverse primer (5’→3’)	Application
CAMTA61-152 CDS KpnI, SalI	AGGAAGGTACCATGGACGGCGACGGTTTAG	AGGAAGTCGACCGATGTTGTAGCTGCCTCC	Cloning into pBTEX downstream to 35S promoter in frame with 3XHA tag
CAMTA6 promoter SalI, EcoRI	AGGAAGTCGACGATCGACCACATCAAGAAATAAGATCAAG	AGGAAGAATTCCGTGATTTCACACTCGTTTTTCCAAG	Cloning into pCAMBIA1391Z upstream to GUS
PP2CG1 promoter PstI, BamHI	AGGAACTGCAGcaagaaatATGTCAGGAAATATGTCGAAGAG	AGGAAGGATCCcggtgagttcttctctgaatcatataaatc	Cloning into pCAMBIA1391Z upstream to GUS
HKT1;1 promoter SalI, EcoRI	AGGAAGTCGACggtctctacgaagttgagtcatgc	AGGAAGAATTCtttagttctcgagtcggtttaagcattaatattatac	Cloning into pCAMBIA1391Z upstream to GUS
CAMTA6 qRT	ACAGGAGGCAGCTACAACAT	TCGGTTGGTACTAGCAGCTC	RT-qPCR
ACTIN qRT	GTCCTCTTCCAGCCATCCAT	ACCACTGAGCACAATGTTACCG	RT-qPCR
HKT1 qRT	TCAGTGCATATGGAAACGTTGG	CAGCCACCATCGCTGATG	RT-qPCR
PP2C49 qRT	TTAACGACTTCTCCTGTGCAG	CGTCTATGCGAATGTGTTCATC	RT-qPCR
PP2A qRT	TCGTGGTGCAGGCTACACTTTC	TCAGAGAGAGTCCATTGGTGTGG	RT-qPCR
AT3G51370 (PP2CD6) qRT	GGTCCTTATGGAACTTTTATTGGAA	CTGCTCTGCAGCAAATCTCTT	RT-qPCR
AT5G06750 (APD8) qRT	CTGGGAACAAATGACCAACCA	TCTCGCTATTCCAGGACGG	RT-qPCR
AT5G57050 (ABI2) qRT	AGGATAGAAGCTGCCGGTG	ACGGTTTAAGGTATCTATCGCCAA	RT-qPCR
